# Supplementary material for: Evolution of the Sex Pheromone Communication System in Ostrinia Moths
Source: Insects. 2021 Nov 28;12(12):1067. doi: 10.3390/insects12121067 (PMC8708824; doi:10.3390/insects12121067)
Supplement: Supplementary file 1 [file insects-12-01067-s001.zip]

Archive with 1 entries (1 files):
- insects-1453644-supplementary.pdf
